# Supplementary material for: Learning hand hygiene from the champions: Investigating key compliance facilitators among healthcare workers through interviews
Source: PLoS One. 2024 Dec 19;19(12):e0315456. doi: 10.1371/journal.pone.0315456 (PMC11658492; doi:10.1371/journal.pone.0315456)
Supplement: S1 Table — (XLSX) [file pone.0315456.s002.xlsx]

## Sheet: Tabelle1
Domain	Total	positive	negative	neutral	Construct	Codes per construct	Code	Nurses	Physicians	Total	Pflege %	Ärzte %	Pflege mit Anteil	Ärzte mit Anteil	Relative Nurses	Relative Physicians
Knowledge	242	242	0	0	Knowledge	107	Knowledge	66	41	107	0.62	0.38	0.0437086	0.0405539	4.125	4.55556
					Procedural knowledge	89	Procedural Knowledge	51	38	89	0.57	0.43	0.0337748	0.0375865	3.1875	4.22222
					Knowledge of the task environment	46	Knowledge of the task environment	20	26	46	0.43	0.57	0.013245	0.0257171	1.25	2.88889
							During specific tasks	3	5	8	0.38	0.63	0.00198675	0.0049456	0.1875	0.555556
							Certain departments	6	9	15	0.4	0.6	0.00397351	0.00890208	0.375	1
							Specific type of patients	9	8	17	0.53	0.47	0.00596026	0.00791296	0.5625	0.888889
Skills	241	148	10	83	Skills assessment	75	Assessment of the skills of oneself and one's team	1	2	3	0.33	0.67	0.000662252	0.00197824	0.0625	0.222222
							Assessment of the skills of others	41	31	72	0.57	0.43	0.0271523	0.0306627	2.5625	3.44444
							Negative assessment	20	10	30	0.67	0.33	0.013245	0.0098912	1.25	1.11111
							Positive assessment	16	16	32	0.5	0.5	0.010596	0.0158259	1	1.77778
					Practice/Training	17	Practice	9	6	15	0.6	0.4	0.00596026	0.00593472	0.5625	0.666667
							Lack of practice	1	1	2	0.5	0.5	0.000662252	0.00098912	0.0625	0.111111
					Skills development	149	Skills development	102	47	149	0.68	0.32	0.0675497	0.0464886	6.375	5.22222
							Different level of education	1	0	1	1	0	0.000662252	0	0.0625	0
							Lack of offered training	2	0	2	1	0	0.0013245	0	0.125	0
							Differences between institutions	3	0	3	1	0	0.00198675	0	0.1875	0
							Be taught / learned in everyday work or during induction	14	9	23	0.61	0.39	0.00927152	0.00890208	0.875	1
							Comparison of nurses and doctors regarding training in hand disinfection	3	3	6	0.5	0.5	0.00198675	0.00296736	0.1875	0.333333
							Further education (Link-nurse etc)	11	3	14	0.79	0.21	0.00728477	0.00296736	0.6875	0.333333
							Training courses	17	11	28	0.61	0.39	0.0112583	0.0108803	1.0625	1.22222
							Study				0	0	0	0	0	0
							Insufficient	0	1	1	0	1	0	0.00098912	0	0.111111
							Can not remember the study	0	1	1	0	1	0	0.00098912	0	0.111111
							Not learned in the study	0	5	5	0	1	0	0.0049456	0	0.555556
							Learned in the study	2	4	6	0.33	0.67	0.0013245	0.00395648	0.125	0.444444
							Vocational training (nurses)	30	0	30	1	0	0.0198675	0	1.875	0
							Creating equal preconditions	1	0	1	1	0	0.000662252	0	0.0625	0
					Interpersonal Skills	0	Interpersonal skills	0	0	0	0	0	0	0	0	0
					Skills	0	Skills	0	0	0	0	0	0	0	0	0
					Ability	0	Ability	0	0	0	0	0	0	0	0	0
					Competence	0	Competence	0	0	0	0	0	0	0	0	0
Social/professional role and identity	163	137	2	24	Leadership	45	Leadership	29	16	45	0.64	0.36	0.0192053	0.0158259	1.8125	1.77778
					Social identity, Identity, Group identity (Fusion)	2	(Social / Group) Identity	0	2	2	0	1	0	0.00197824	0	0.222222
					Professional role	86	Professional role	38	24	62	0.61	0.39	0.0251656	0.0237389	2.375	2.66667
							Professional role of others	17	7	24	0.71	0.29	0.0112583	0.00692384	1.0625	0.777778
							Positive	11	4	15	0.73	0.27	0.00728477	0.00395648	0.6875	0.444444
							Negative	5	0	5	1	0	0.00331126	0	0.3125	0
					Professional identity	30	Professional identiy	20	10	30	0.67	0.33	0.013245	0.0098912	1.25	1.11111
							Problematic self-perception of others	2	0	2	1	0	0.0013245	0	0.125	0
							Ethics / moral	1	0	1	1	0	0.000662252	0	0.0625	0
					Organizational commitment	0	Organizational commitment	0	0	0	0	0	0	0	0	0
					Professional boundaries	0	Professional boundaries	0	0	0	0	0	0	0	0	0
Beliefs about capabilities	96	69	27	0	Professional confidence, Self-confidence (Fusion)	1	(Professional) confidence	0	1	1	0	1	0	0.00098912	0	0.111111
					Self-esteem	1	Self-esteem	0	1	1	0	1	0	0.00098912	0	0.111111
					Perceived behavioural control	73	Execution is difficult	14	9	23	0.61	0.39	0.00927152	0.00890208	0.875	1
							After touching a patient`s surroundings	1	0	1	1	0	0.000662252	0	0.0625	0
							Before a procedure	0	2	2	0	1	0	0.00197824	0	0.222222
							Before touching a patient	2	4	6	0.33	0.67	0.0013245	0.00395648	0.125	0.444444
							Execution is easy	28	22	50	0.56	0.44	0.018543	0.0217606	1.75	2.44444
							After a procedure or body fluid exposure risk	2	3	5	0.4	0.6	0.0013245	0.00296736	0.125	0.333333
							Before a procedure	3	2	5	0.6	0.4	0.00198675	0.00197824	0.1875	0.222222
							After touching a patient	5	6	11	0.45	0.55	0.00331126	0.00593472	0.3125	0.666667
							Before touching a patient	3	2	5	0.6	0.4	0.00198675	0.00197824	0.1875	0.222222
					Self-efficacy, Perceived competence (Fusion)	21	Self-efficacy, Perceived competence (Fusion)	14	3	17	0.82	0.18	0.00927152	0.00296736	0.875	0.333333
							Lack of self-efficacy / competence	3	1	4	0.75	0.25	0.00198675	0.00098912	0.1875	0.111111
					Beliefs	0	Beliefs	0	0	0	#DIV/0!	#DIV/0!	0	0	0	0
					Empowerment	0	Empowerment	0	0	0	0	0	0	0	0	0
Optimism	56	40	16	0	Pessimism	16	Pessimism	10	6	16	0.63	0.38	0.00662252	0.00593472	0.625	0.666667
					Optimism	40	Optimism	20	20	40	0.5	0.5	0.013245	0.0197824	1.25	2.22222
					Unrealistic Optimism	0	Unrealistic optimism	0	0	0	0	0	0	0	0	0
Beliefs about consequences	150	142	0	8	Consequences, Outcome expectancies, Characteristics of outcome expectancies (Fusion)	121	Consequences	69	52	121	0.57	0.43	0.0456954	0.0514342	4.3125	5.77778
							Negative consequences	29	31	60			0.0192053	0.0306627	1.8125	3.44444
							Positive consequences	40	21	61	0.66	0.34	0.0264901	0.0207715	2.5	2.33333
					Anticipated regret	6	Anticipated regret	3	3	6	0.5	0.5	0.00198675	0.00296736	0.1875	0.333333
					Beliefs	23	Beliefs	13	10	23	0.57	0.43	0.00860927	0.0098912	0.8125	1.11111
							Hardly any risk to self	3	5	8	0.38	0.63	0.00198675	0.0049456	0.1875	0.555556
Reinforcment	63	21	2	40	Rewards	20	No rewards	13	7	20	0.65	0.35	0.00860927	0.00692384	0.8125	0.777778
					Punishment, Sanctions (Fusion)	25	Punishment, Sanctions	1	2	3	0.33	0.67	0.000662252	0.00197824	0.0625	0.222222
							No punishment / sanctions	13	7	20	0.65	0.35	0.00860927	0.00692384	0.8125	0.777778
							Punishment / sanctions do not help	0	2	2	0	1	0	0.00197824	0	0.222222
					Consequences	14	Consequences	9	5	14	0.64	0.36	0.00596026	0.0049456	0.5625	0.555556
							Negative Consequences	3	3	6	0.5	0.5	0.00198675	0.00296736	0.1875	0.333333
							Positive Consequences	5	2	7	0.71	0.29	0.00331126	0.00197824	0.3125	0.222222
					Incentives	2	Incentives	0	2	2	0	1	0	0.00197824	0	0.222222
					Reinforcement	2	Reinforcement	0	2	2	0	1	0	0.00197824	0	0.222222
					Contingencies	0	Contingencies	0	0	0	0	0	0	0	0	0
Intentions	32	32	0	0	Intentions	18	Intentions	12	6	18	0.67	0.33	0.00794702	0.00593472	0.75	0.666667
					Stability of intentions	14	Stability of intentions	8	6	14	0.57	0.43	0.00529801	0.00593472	0.5	0.666667
					Transtheoretical model and stages of change	0	Transtheoretical model and stages of change	0	0	0	0	0	0	0	0	0
					Stages of change model	0	Stages of change model	0	0	0	0	0	0	0	0	0
Goals	178	178	0	0	Goal priority	14	Goal priority	11	3	14	0.79	0.21	0.00728477	0.00296736	0.6875	0.333333
					Goals (proximal/distal), Goals (autonomous/controlled) (Fusion)	164	Goals	96	68	164					6	7.55556
							Hand hygiene becomes a habit	3	10	13	0.23	0.77	0.00198675	0.0098912	0.1875	1.11111
							Protection of others	33	22	55	0.6	0.4	0.0218543	0.0217606	2.0625	2.44444
							Protection of relatives	3	2	5	0.6	0.4	0.00198675	0.00197824	0.1875	0.222222
							Protection / well-being of patients	24	17	41	0.59	0.41	0.015894	0.016815	1.5	1.88889
							Protection of colleagues	1	1	2	0.5	0.5	0.000662252	0.00098912	0.0625	0.111111
							Correct performance of hand disinfection as goal	17	6	23	0.74	0.26	0.0112583	0.00593472	1.0625	0.666667
							Self-protection / own well-being	24	16	40	0.6	0.4	0.015894	0.0158259	1.5	1.77778
							Avoid transmission of germs	19	14	33	0.58	0.42	0.0125828	0.0138477	1.1875	1.55556
					Goal / target setting	0	Goal / target setting	0	0	0	0	0	0	0	0	0
Memory, Attention and Decission processes	169	122	47	0	Cognitive overload / tiredness	5	Cognitive overload / tiredness	4	1	5	0.8	0.2	0.00264901	0.00098912	0.25	0.111111
					Decision making	9	Decision making	7	2	9	0.78	0.22	0.00463576	0.00197824	0.4375	0.222222
					Attention, Attention control (Fusion)	86	Attention	48	38	86	0.56	0.44	0.0317881	0.0375865	3	4.22222
							Be attentive to it yourself	26	21	47	0.55	0.45	0.0172185	0.0207715	1.625	2.33333
							Draw attention to it	20	16	36	0.56	0.44	0.013245	0.0158259	1.25	1.77778
							Distracting factors	2	1	3	0.67	0.33	0.0013245	0.00098912	0.125	0.111111
					Memory	69	Memory	33	36	69	0.48	0.52	0.0218543	0.0356083	2.0625	4
							Forgotten theory about hand hygiene	5	2	7	0.71	0.29	0.00331126	0.00197824	0.3125	0.222222
							Execution forgotten	12	20	32	0.38	0.63	0.00794702	0.0197824	0.75	2.22222
							After touching a patient's surroundings	1	1	2	0.5	0.5	0.000662252	0.00098912	0.0625	0.111111
							Before a procedure	1	1	2	0.5	0.5	0.000662252	0.00098912	0.0625	0.111111
							After touching a patient	1	3	4	0.25	0.75	0.000662252	0.00296736	0.0625	0.333333
							Before touching a patient	0	7	7	0	1	0	0.00692384	0	0.777778
							Remember the execution	14	13	27	0.52	0.48	0.00927152	0.0128586	0.875	1.44444
							After a procedure or body fluid exposure risk	1	1	2	0.5	0.5	0.000662252	0.00098912	0.0625	0.111111
							Before a procedure	0	1	1	0	1	0	0.00098912	0	0.111111
							Before touching a patient	1	1	2	0.5	0.5	0.000662252	0.00098912	0.0625	0.111111
							After touching a patients surroundings	1	1	2	0.5	0.5	0.000662252	0.00098912	0.0625	0.111111
							After leaving the patients room	1	1	2	0.5	0.5	0.000662252	0.00098912	0.0625	0.111111
Environmental context and resources	355	142	162	51	Barriers / Facilitators	330	Facilitators	74	43	117	0.63	0.37	0.0490066	0.0425321	4.625	4.77778
							Special pathogen	2	3	5	0.4	0.6	0.0013245	0.00296736	0.125	0.333333
							Skin protection	2	4	6	0.33	0.67	0.0013245	0.00395648	0.125	0.444444
							Easy / specific patients	2	0	2	1	0	0.0013245	0	0.125	0
							Education, continuing education, training etc.	26	13	39	0.67	0.33	0.0172185	0.0128586	1.625	1.44444
							Resources / material resources	24	17	41	0.59	0.41	0.015894	0.016815	1.5	1.88889
							Good tolerance of disinfectants	0	2	2	0	1	0	0.00197824	0	0.222222
							Sufficient personnel	2	0	2	1	0	0.0013245	0	0.125	0
							Availability of time	4	1	5	0.8	0.2	0.00264901	0.00098912	0.25	0.111111
							Availabilty of desinfectant	13	14	27	0.48	0.52	0.00860927	0.0138477	0.8125	1.55556
							Salient events / critical incidents	0	2	2	0	1	0	0.00197824	0	0.222222
							Corona-virus pandemic	16	4	20	0.8	0.2	0.010596	0.00395648	1	0.444444
							Barriers	98	64	162	0.6	0.4	0.0649007	0.0633037	6.125	7.11111
							Pathogens not visible	0	1	1	0	1	0	0.00098912	0	0.111111
							Much personnel turnover	0	1	1	0	1	0	0.00098912	0	0.111111
							No skin protection	0	2	2	0	1	0	0.00197824	0	0.222222
							Specific pathogens	1	0	1	1	0	0.000662252	0	0.0625	0
							Corona-virus pandemic	6	4	10	0.6	0.4	0.00397351	0.00395648	0.375	0.444444
							Gloves	3	4	7	0.43	0.57	0.00198675	0.00395648	0.1875	0.444444
							Resources / material resources	66	33	99	0	0	0.0437086	0.0326409	4.125	3.66667
							Bad tolerance of desinfectants	12	5	17	0.71	0.29	0.00794702	0.0049456	0.75	0.555556
							Poor availability of desinfectants	15	5	20	0.75	0.25	0.00993377	0.0049456	0.9375	0.555556
							Lack of personnel	8	3	11	0.73	0.27	0.00529801	0.00296736	0.5	0.333333
							Lack of time	31	20	51	0.61	0.39	0.0205298	0.0197824	1.9375	2.22222
							Environmental stressors	7	2	9	0.78	0.22	0.00463576	0.00197824	0.4375	0.222222
							Emergencies	9	11	20	0.45	0.55	0.00596026	0.0108803	0.5625	1.22222
							Rounds	0	4	4	0	1	0	0.00395648	0	0.444444
							No barriers	34	17	51	0.67	0.33	0.0225166	0.016815	2.125	1.88889
							Tolerance is no problem	14	7	21	0.67	0.33	0.00927152	0.00692384	0.875	0.777778
							Lack of time is no barrier	4	3	7	0.57	0.43	0.00264901	0.00296736	0.25	0.333333
							Availability is no problem	15	7	22	0.68	0.32	0.00993377	0.00692384	0.9375	0.777778
					Person x environment interaction	25	Person x environment interaction	11	14	25	0.44	0.56	0.00728477	0.0138477	0.6875	1.55556
					Organisational culture / climate	0	Organizational culture / climate	0	0	0	0	0	0	0	0	0
Social influences	318	260	33	25	Reciprocity	1	Reciprocity	0	1	1	0	1	0	0.00098912	0	0.111111
					Empathy	9	Empathy	7	2	9	0.78	0.22	0.00463576	0.00197824	0.4375	0.222222
					Supervision	41	Supervision	22	15	37	0.59	0.41	0.0145695	0.0148368	1.375	1.66667
							No observation	2	2	4	0.5	0.5	0.0013245	0.00197824	0.125	0.222222
					Teamwork / Collaboration	9	Teamwork / Collaboration	4	5	9	0.44	0.56	0.00264901	0.0049456	0.25	0.555556
					Hierarchy / Different profession	45	Not relevant with feedback	16	10	26	0.62	0.38	0.010596	0.0098912	1	1.11111
							relevant with feedback	13	6	19	0.68	0.32	0.00860927	0.00593472	0.8125	0.666667
					Feedback	89	Feedback	54	35	89	0.61	0.39	0.0357616	0.0346192	3.375	3.88889
							Getting feedback	18	12	30	0.6	0.4	0.0119205	0.0118694	1.125	1.33333
							Getting no feedback	2	0	2	1	0	0.0013245	0	0.125	0
							Giving feedback	28	19	47	0.6	0.4	0.018543	0.0187933	1.75	2.11111
							Giving no feedback	1	0	1	1	0	0.000662252	0	0.0625	0
					Modeling	34	Modeling	20	14	34	0.59	0.41	0.013245	0.0138477	1.25	1.55556
					Intergroup conflict	10	Conflict	7	3	10	0.7	0.3	0.00463576	0.00296736	0.4375	0.333333
					Power	15	Power	7	7	14	0.5	0.5	0.00463576	0.00692384	0.4375	0.777778
							Lack of power	1	0	1	1	0	0.000662252	0	0.0625	0
					Social support	1	Social support	0	1	1	0	1	0	0.00098912	0	0.111111
					Group norms Social norms (Fusion)	8	Group / social norms	6	2	8	0.75	0.25	0.00397351	0.00197824	0.375	0.222222
					Social comparisons	5	Social comparisons	2	3	5	0.4	0.6	0.0013245	0.00296736	0.125	0.333333
					Group conformity	5	Group conformity	3	2	5	0.6	0.4	0.00198675	0.00197824	0.1875	0.222222
					Social pressure	46	Social pressure	16	9	25	0.64	0.36	0.010596	0.00890208	1	1
							No social pressure / no influence by others	17	4	21	0.81	0.19	0.0112583	0.00395648	1.0625	0.444444
					Alienation	0	Alienation	0	0	0	0	0	0	0	0	0
Emotions	125	92	1	32	Emotion	5	Emotions are relevant	1	1	2	0.5	0.5	0.000662252	0.00098912	0.0625	0.111111
							Emotions are not relevant	1	2	3	0.33	0.67	0.000662252	0.00197824	0.0625	0.222222
					Inner need	6	Inner need	0	6	6	0	1	0	0.00593472	0	0.666667
					Positve / negative affect	4	Positve / negative affect	1	3	4	0.25	0.75	0.000662252	0.00296736	0.0625	0.333333
					Stress	1	Stress	1	0	1	1	0	0.000662252	0	0.0625	0
					Affect	1	Affect	1	0	1	1	0	0.000662252	0	0.0625	0
					Guilt	28	Guilt is not relevant	12	6	18	0.67	0.33	0.00794702	0.00593472	0.75	0.666667
							Guilt is relevant	8	2	10	0.8	0.2	0.00529801	0.00197824	0.5	0.222222
					Disgust	37	Disgust is relevant	24	13	37	0.65	0.35	0.015894	0.0128586	1.5	1.44444
					Fear, Anxiety (Fusion)	43	Fear is relevant	19	13	32	0.59	0.41	0.0125828	0.0128586	1.1875	1.44444
							Fear is not relevant	7	4	11	0.64	0.36	0.00463576	0.00395648	0.4375	0.444444
					Burnout	0	Burnout	0	0	0	0	0	0	0	0	0
					Depression	0	Depression	0	0	0	0	0	0	0	0	0
Behavioural regualtion	333	296	37	0	Action planning, Implementation intention (Fusion)	29	Action planning / Implementation intention	18	8	26	0.69	0.31	0.0119205	0.00791296	1.125	0.888889
							Lack of action planning	2	1	3	0.67	0.33	0.0013245	0.00098912	0.125	0.111111
					Implementing interventions / Change-Management	4	Implementing interventions / Change-Management	4	0	4	1	0	0.00264901	0	0.25	0
					Workflow	54	Workflow	31	15	46	0.67	0.33	0.0205298	0.0148368	1.9375	1.66667
							Workflow disrupted / unfamiliar work process	6	2	8	0.75	0.25	0.00397351	0.00197824	0.375	0.222222
					Feedback	95	Feedback	55	40	95	0.58	0.42	0.0364238	0.0395648	3.4375	4.44444
							Getting Feedback	21	17	38	0.55	0.45	0.0139073	0.016815	1.3125	1.88889
							Getting no feedback	2	0	2	1	0	0.0013245	0	0.125	0
							Giving feedback	27	19	46	0.59	0.41	0.0178808	0.0187933	1.6875	2.11111
							Giving no feedback	1	0	1	1	0	0.000662252	0	0.0625	0
					Habit	135	Habit	70	62	132	0.53	0.47	0.0463576	0.0613254	4.375	6.88889
							Negative influence	12	8	20	0.6	0.4	0.00794702	0.00791296	0.75	0.888889
							Positive influence	26	23	49	0.53	0.47	0.0172185	0.0227498	1.625	2.55556
							Lack of routine / no habit	3	0	3	1	0	0.00198675	0	0.1875	0
					Breaking habit	4	Breaking habit	2	2	4	0.5	0.5	0.0013245	0.00197824	0.125	0.222222
					Self-monitoring	12	Self-monitoring	6	6	12	0.5	0.5	0.00397351	0.00593472	0.375	0.666667
Total	2521	1921	337	263		2521		1510	1011	2521
